# Supplementary material for: Global burden of chikungunya virus infections and the potential benefit of vaccination campaigns
Source: Nat Med. 2025 Jun 10;31(7):2342–9. doi: 10.1038/s41591-025-03703-w (PMC12283390; doi:10.1038/s41591-025-03703-w)
Supplement: Supplementary file 5 — Supplementary Table 4 [file 41591_2025_3703_MOESM5_ESM.csv]

Country	who_region	pop_size	prop_eff_pop	EverCases	status	evidence	Infections	Cases	Deaths	DALYs	Mild	Severe	Chronic
Name of country/territory considered	WHO Region	Population size (2022 UN estimates)	Proportion of population at risk	Were cases ever reported in that country	Country classification	Evidence for classification determination	Numbers of annual infections (95%CI : confidence intervals indicating the range of 95% of possible outcomes during a given year)	Numbers of annual symptomatic cases (95%CI : confidence intervals indicating the range of 95% of possible outcomes during a given year)	Numbers of annual deaths (95%CI : confidence intervals indicating the range of 95% of possible outcomes during a given year)	Numbers of annual DALYs lost to chikungunya (95%CI : confidence intervals indicating the range of 95% of possible outcomes during a given year)	Numbers of annual mild cases (95%CI : confidence intervals indicating the range of 95% of possible outcomes during a given year)	Numbers of annual severe cases (95%CI : confidence intervals indicating the range of 95% of possible outcomes during a given year)	Numbers of new annual chronic cases (95%CI : confidence intervals indicating the range of 95% of possible outcomes during a given year)
Afghanistan	EasternMed	37633559	0.433	FALSE	NoTransmission	Good	0 (95% CI : 0-0)	0 (95% CI : 0-0)	0 (95% CI : 0-0)	0.000 (95% CI : 0.0-0.00)	0 (95% CI : 0-0)	0 (95% CI : 0-0)	0 (95% CI : 0-0)
Albania	Europe	2838434	0.649	FALSE	NoTransmission	Poor	0 (95% CI : 0-0)	0 (95% CI : 0-0)	0 (95% CI : 0-0)	0.000 (95% CI : 0.0-0.00)	0 (95% CI : 0-0)	0 (95% CI : 0-0)	0 (95% CI : 0-0)
Algeria	Africa	42484102	0.578	FALSE	NoTransmission	Good	0 (95% CI : 0-0)	0 (95% CI : 0-0)	0 (95% CI : 0-0)	0.000 (95% CI : 0.0-0.00)	0 (95% CI : 0-0)	0 (95% CI : 0-0)	0 (95% CI : 0-0)
Angola	Africa	32180168	0.813	TRUE	Epidemic	Good	250,000 (95% CI : 0-1,360,000)	125,000 (95% CI : 0-682,000)	13 (95% CI : 0-71)	2,180.000 (95% CI : 0.0-11,900.00)	110,000 (95% CI : 0-600,000)	15,000 (95% CI : 0-81,800)	6,010 (95% CI : 0-32,700)
Argentina	Americas	44392753	0.75	TRUE	Epidemic	Good	295,000 (95% CI : 0-1,610,000)	148,000 (95% CI : 0-803,000)	57 (95% CI : 0-309)	2,420.000 (95% CI : 0.0-13,100.00)	130,000 (95% CI : 0-706,000)	17,700 (95% CI : 0-96,300)	7,080 (95% CI : 0-38,500)
Armenia	Europe	2770170	0.276	FALSE	NoTransmission	Good	0 (95% CI : 0-0)	0 (95% CI : 0-0)	0 (95% CI : 0-0)	0.000 (95% CI : 0.0-0.00)	0 (95% CI : 0-0)	0 (95% CI : 0-0)	0 (95% CI : 0-0)
Australia	WesternPacific	25367206	0.64	FALSE	NoTransmission	Good	0 (95% CI : 0-0)	0 (95% CI : 0-0)	0 (95% CI : 0-0)	0.000 (95% CI : 0.0-0.00)	0 (95% CI : 0-0)	0 (95% CI : 0-0)	0 (95% CI : 0-0)
Austria	Europe	8824352	0.146	FALSE	NoTransmission	Good	0 (95% CI : 0-0)	0 (95% CI : 0-0)	0 (95% CI : 0-0)	0.000 (95% CI : 0.0-0.00)	0 (95% CI : 0-0)	0 (95% CI : 0-0)	0 (95% CI : 0-0)
Azerbaijan	Europe	10147670	0.502	FALSE	NoTransmission	Poor	0 (95% CI : 0-0)	0 (95% CI : 0-0)	0 (95% CI : 0-0)	0.000 (95% CI : 0.0-0.00)	0 (95% CI : 0-0)	0 (95% CI : 0-0)	0 (95% CI : 0-0)
Bahamas	Americas	401856	0.706	TRUE	Epidemic	Good	2,430 (95% CI : 0-24,500)	1,210 (95% CI : 0-12,300)	0 (95% CI : 0-4)	18.500 (95% CI : 0.0-187.00)	1,070 (95% CI : 0-10,800)	146 (95% CI : 0-1,470)	58 (95% CI : 0-588)
Bahrain	EasternMed	1458277	0.746	FALSE	NoTransmission	Poor	0 (95% CI : 0-0)	0 (95% CI : 0-0)	0 (95% CI : 0-0)	0.000 (95% CI : 0.0-0.00)	0 (95% CI : 0-0)	0 (95% CI : 0-0)	0 (95% CI : 0-0)
Bangladesh	SoutheastAsia	164456840	0.853	TRUE	Epidemic	Good	1,640,000 (95% CI : 0-5,560,000)	820,000 (95% CI : 0-2,780,000)	162 (95% CI : 0-551)	13,000.000 (95% CI : 0.0-44,100.00)	721,000 (95% CI : 0-2,450,000)	98,400 (95% CI : 0-334,000)	39,300 (95% CI : 0-133,000)
Barbados	Americas	277674	0.838	TRUE	Epidemic	Good	1,990 (95% CI : 0-19,800)	994 (95% CI : 0-9,920)	0 (95% CI : 0-5)	16.700 (95% CI : 0.0-167.00)	875 (95% CI : 0-8,730)	119 (95% CI : 0-1,190)	48 (95% CI : 0-476)
Belarus	Europe	9543268	0.0721	FALSE	NoTransmission	Good	0 (95% CI : 0-0)	0 (95% CI : 0-0)	0 (95% CI : 0-0)	0.000 (95% CI : 0.0-0.00)	0 (95% CI : 0-0)	0 (95% CI : 0-0)	0 (95% CI : 0-0)
Belgium	Europe	11445812	0.0858	FALSE	NoTransmission	Good	0 (95% CI : 0-0)	0 (95% CI : 0-0)	0 (95% CI : 0-0)	0.000 (95% CI : 0.0-0.00)	0 (95% CI : 0-0)	0 (95% CI : 0-0)	0 (95% CI : 0-0)
Belize	Americas	387782	0.785	TRUE	Epidemic	Good	2,890 (95% CI : 0-27,400)	1,440 (95% CI : 0-13,700)	0 (95% CI : 0-2)	23.400 (95% CI : 0.0-222.00)	1,270 (95% CI : 0-12,100)	173 (95% CI : 0-1,640)	69 (95% CI : 0-658)
Benin	Africa	12197870	0.779	TRUE	Epidemic	Poor	88,000 (95% CI : 0-878,000)	44,000 (95% CI : 0-439,000)	5 (95% CI : 0-53)	743.000 (95% CI : 0.0-7,410.00)	38,700 (95% CI : 0-386,000)	5,280 (95% CI : 0-52,700)	2,110 (95% CI : 0-21,100)
Bhutan	SoutheastAsia	762885	0.645	TRUE	Epidemic	Good	5,730 (95% CI : 0-55,800)	2,870 (95% CI : 0-27,900)	1 (95% CI : 0-6)	43.100 (95% CI : 0.0-420.00)	2,520 (95% CI : 0-24,600)	344 (95% CI : 0-3,350)	138 (95% CI : 0-1,340)
Bolivia (Plurinational State of)	Americas	11679457	0.448	TRUE	Epidemic	Good	46,800 (95% CI : 0-452,000)	23,400 (95% CI : 0-226,000)	4 (95% CI : 0-41)	364.000 (95% CI : 0.0-3,510.00)	20,600 (95% CI : 0-199,000)	2,810 (95% CI : 0-27,100)	1,120 (95% CI : 0-10,800)
Bosnia and Herzegovina	Europe	3288875	0.436	FALSE	NoTransmission	Poor	0 (95% CI : 0-0)	0 (95% CI : 0-0)	0 (95% CI : 0-0)	0.000 (95% CI : 0.0-0.00)	0 (95% CI : 0-0)	0 (95% CI : 0-0)	0 (95% CI : 0-0)
Botswana	Africa	2486306	0.749	TRUE	Epidemic	Poor	17,500 (95% CI : 0-176,000)	8,770 (95% CI : 0-88,100)	1 (95% CI : 0-12)	140.000 (95% CI : 0.0-1,410.00)	7,720 (95% CI : 0-77,600)	1,050 (95% CI : 0-10,600)	421 (95% CI : 0-4,230)
Brazil	Americas	210391272	0.845	TRUE	Endemic	Good	2,810,000 (95% CI : 216,000-8,560,000)	1,410,000 (95% CI : 108,000-4,280,000)	437 (95% CI : 34-1,330)	22,300.000 (95% CI : 1,710.0-67,900.00)	1,240,000 (95% CI : 94,900-3,770,000)	169,000 (95% CI : 12,900-514,000)	67,500 (95% CI : 5,180-205,000)
Brunei Darussalam	WesternPacific	435458	0.876	TRUE	Epidemic	Good	4,630 (95% CI : 0-44,900)	2,320 (95% CI : 0-22,400)	0 (95% CI : 0-5)	37.200 (95% CI : 0.0-360.00)	2,040 (95% CI : 0-19,700)	278 (95% CI : 0-2,690)	111 (95% CI : 0-1,080)
Bulgaria	Europe	6919152	0.469	FALSE	NoTransmission	Poor	0 (95% CI : 0-0)	0 (95% CI : 0-0)	0 (95% CI : 0-0)	0.000 (95% CI : 0.0-0.00)	0 (95% CI : 0-0)	0 (95% CI : 0-0)	0 (95% CI : 0-0)
Burkina Faso	Africa	20781737	0.862	TRUE	Epidemic	Good	167,000 (95% CI : 0-1,090,000)	83,400 (95% CI : 0-545,000)	9 (95% CI : 0-56)	1,400.000 (95% CI : 0.0-9,130.00)	73,400 (95% CI : 0-480,000)	10,000 (95% CI : 0-65,400)	4,000 (95% CI : 0-26,200)
Burundi	Africa	11801242	0.721	TRUE	Epidemic	Poor	76,700 (95% CI : 0-770,000)	38,300 (95% CI : 0-385,000)	4 (95% CI : 0-37)	650.000 (95% CI : 0.0-6,530.00)	33,700 (95% CI : 0-339,000)	4,600 (95% CI : 0-46,200)	1,840 (95% CI : 0-18,500)
Cabo Verde	Africa	572721	0.773	FALSE	Epidemic	Poor	4,200 (95% CI : 0-41,900)	2,100 (95% CI : 0-21,000)	0 (95% CI : 0-4)	33.900 (95% CI : 0.0-338.00)	1,850 (95% CI : 0-18,400)	252 (95% CI : 0-2,520)	101 (95% CI : 0-1,010)
Cambodia	WesternPacific	16076056	0.864	TRUE	Epidemic	Good	163,000 (95% CI : 0-1,600,000)	81,500 (95% CI : 0-799,000)	16 (95% CI : 0-153)	1,310.000 (95% CI : 0.0-12,800.00)	71,700 (95% CI : 0-703,000)	9,780 (95% CI : 0-95,800)	3,910 (95% CI : 0-38,300)
Cameroon	Africa	25591554	0.82	TRUE	Epidemic	Good	197,000 (95% CI : 0-1,270,000)	98,500 (95% CI : 0-634,000)	11 (95% CI : 0-70)	1,650.000 (95% CI : 0.0-10,700.00)	86,600 (95% CI : 0-558,000)	11,800 (95% CI : 0-76,100)	4,730 (95% CI : 0-30,400)
Canada	Americas	37516433	0.153	FALSE	NoTransmission	Good	0 (95% CI : 0-0)	0 (95% CI : 0-0)	0 (95% CI : 0-0)	0.000 (95% CI : 0.0-0.00)	0 (95% CI : 0-0)	0 (95% CI : 0-0)	0 (95% CI : 0-0)
Central African Republic	Africa	5132361	0.849	TRUE	Epidemic	Poor	41,300 (95% CI : 0-412,000)	20,600 (95% CI : 0-206,000)	2 (95% CI : 0-19)	344.000 (95% CI : 0.0-3,430.00)	18,200 (95% CI : 0-181,000)	2,480 (95% CI : 0-24,700)	991 (95% CI : 0-9,880)
Chad	Africa	15961195	0.845	TRUE	Epidemic	Good	128,000 (95% CI : 0-1,270,000)	64,200 (95% CI : 0-633,000)	6 (95% CI : 0-55)	1,070.000 (95% CI : 0.0-10,600.00)	56,500 (95% CI : 0-557,000)	7,710 (95% CI : 0-75,900)	3,080 (95% CI : 0-30,400)
Chile	Americas	19072728	0.211	TRUE	Epidemic	Good	34,700 (95% CI : 0-343,000)	17,300 (95% CI : 0-171,000)	7 (95% CI : 0-70)	296.000 (95% CI : 0.0-2,930.00)	15,300 (95% CI : 0-151,000)	2,080 (95% CI : 0-20,600)	832 (95% CI : 0-8,220)
China	WesternPacific	183940000	0.0908	TRUE	Epidemic	Good	195,000 (95% CI : 0-1,290,000)	97,500 (95% CI : 0-644,000)	39 (95% CI : 0-255)	1,640.000 (95% CI : 0.0-10,800.00)	85,800 (95% CI : 0-567,000)	11,700 (95% CI : 0-77,300)	4,680 (95% CI : 0-30,900)
Colombia	Americas	50199265	0.597	TRUE	Epidemic	Good	264,000 (95% CI : 0-1,420,000)	132,000 (95% CI : 0-710,000)	38 (95% CI : 0-204)	2,120.000 (95% CI : 0.0-11,400.00)	116,000 (95% CI : 0-625,000)	15,800 (95% CI : 0-85,300)	6,340 (95% CI : 0-34,100)
Comoros	Africa	782968	0.758	TRUE	Epidemic	Poor	5,670 (95% CI : 0-56,000)	2,840 (95% CI : 0-28,000)	0 (95% CI : 0-4)	46.800 (95% CI : 0.0-462.00)	2,500 (95% CI : 0-24,600)	340 (95% CI : 0-3,360)	136 (95% CI : 0-1,340)
Congo	Africa	5530168	0.832	TRUE	Epidemic	Good	42,600 (95% CI : 0-428,000)	21,300 (95% CI : 0-214,000)	2 (95% CI : 0-24)	356.000 (95% CI : 0.0-3,570.00)	18,800 (95% CI : 0-188,000)	2,560 (95% CI : 0-25,700)	1,020 (95% CI : 0-10,300)
Costa Rica	Americas	5059680	0.53	TRUE	Epidemic	Good	22,900 (95% CI : 0-234,000)	11,400 (95% CI : 0-117,000)	4 (95% CI : 0-40)	195.000 (95% CI : 0.0-2,000.00)	10,100 (95% CI : 0-103,000)	1,370 (95% CI : 0-14,000)	549 (95% CI : 0-5,620)
Croatia	Europe	4060810	0.694	FALSE	NoTransmission	Good	0 (95% CI : 0-0)	0 (95% CI : 0-0)	0 (95% CI : 0-0)	0.000 (95% CI : 0.0-0.00)	0 (95% CI : 0-0)	0 (95% CI : 0-0)	0 (95% CI : 0-0)
Cuba	Americas	11193239	0.847	TRUE	Epidemic	Good	83,700 (95% CI : 0-851,000)	41,900 (95% CI : 0-425,000)	21 (95% CI : 0-219)	701.000 (95% CI : 0.0-7,120.00)	36,800 (95% CI : 0-374,000)	5,020 (95% CI : 0-51,100)	2,010 (95% CI : 0-20,400)
Cyprus	Europe	1224342	0.705	FALSE	NoTransmission	Good	0 (95% CI : 0-0)	0 (95% CI : 0-0)	0 (95% CI : 0-0)	0.000 (95% CI : 0.0-0.00)	0 (95% CI : 0-0)	0 (95% CI : 0-0)	0 (95% CI : 0-0)
Czechia	Europe	10422066	0.0711	FALSE	NoTransmission	Good	0 (95% CI : 0-0)	0 (95% CI : 0-0)	0 (95% CI : 0-0)	0.000 (95% CI : 0.0-0.00)	0 (95% CI : 0-0)	0 (95% CI : 0-0)	0 (95% CI : 0-0)
Côte d'Ivoire	Africa	25941550	0.801	FALSE	Epidemic	Poor	185,000 (95% CI : 0-1,240,000)	92,700 (95% CI : 0-619,000)	9 (95% CI : 0-62)	1,520.000 (95% CI : 0.0-10,100.00)	81,600 (95% CI : 0-544,000)	11,100 (95% CI : 0-74,200)	4,450 (95% CI : 0-29,700)
Dem. People's Republic of Korea	SoutheastAsia	25525502	0.632	FALSE	NoTransmission	Poor	0 (95% CI : 0-0)	0 (95% CI : 0-0)	0 (95% CI : 0-0)	0.000 (95% CI : 0.0-0.00)	0 (95% CI : 0-0)	0 (95% CI : 0-0)	0 (95% CI : 0-0)
Democratic Republic of the Congo	Africa	89138164	0.798	TRUE	Epidemic	Good	663,000 (95% CI : 0-2,740,000)	331,000 (95% CI : 0-1,370,000)	38 (95% CI : 0-159)	5,780.000 (95% CI : 0.0-23,900.00)	292,000 (95% CI : 0-1,210,000)	39,800 (95% CI : 0-165,000)	15,900 (95% CI : 0-65,800)
Denmark	Europe	5764475	0.0617	FALSE	NoTransmission	Good	0 (95% CI : 0-0)	0 (95% CI : 0-0)	0 (95% CI : 0-0)	0.000 (95% CI : 0.0-0.00)	0 (95% CI : 0-0)	0 (95% CI : 0-0)	0 (95% CI : 0-0)
Djibouti	EasternMed	1066498	0.781	TRUE	Epidemic	Good	10,900 (95% CI : 0-110,000)	5,470 (95% CI : 0-55,000)	1 (95% CI : 0-9)	84.100 (95% CI : 0.0-847.00)	4,810 (95% CI : 0-48,400)	656 (95% CI : 0-6,600)	262 (95% CI : 0-2,640)
Dominican Republic	Americas	10796548	0.707	TRUE	Epidemic	Good	66,900 (95% CI : 0-678,000)	33,500 (95% CI : 0-339,000)	8 (95% CI : 0-83)	544.000 (95% CI : 0.0-5,510.00)	29,400 (95% CI : 0-298,000)	4,020 (95% CI : 0-40,700)	1,610 (95% CI : 0-16,300)
Ecuador	Americas	17290960	0.445	TRUE	Epidemic	Good	69,300 (95% CI : 0-676,000)	34,700 (95% CI : 0-338,000)	9 (95% CI : 0-87)	549.000 (95% CI : 0.0-5,360.00)	30,500 (95% CI : 0-297,000)	4,160 (95% CI : 0-40,600)	1,660 (95% CI : 0-16,200)
Egypt	EasternMed	105018985	0.205	FALSE	NoTransmission	Good	0 (95% CI : 0-0)	0 (95% CI : 0-0)	0 (95% CI : 0-0)	0.000 (95% CI : 0.0-0.00)	0 (95% CI : 0-0)	0 (95% CI : 0-0)	0 (95% CI : 0-0)
El Salvador	Americas	6191566	0.721	TRUE	Epidemic	Good	38,200 (95% CI : 0-381,000)	19,100 (95% CI : 0-190,000)	5 (95% CI : 0-52)	296.000 (95% CI : 0.0-2,950.00)	16,800 (95% CI : 0-168,000)	2,290 (95% CI : 0-22,900)	916 (95% CI : 0-9,140)
Equatorial Guinea	Africa	1548642	0.736	TRUE	Epidemic	Poor	10,600 (95% CI : 0-107,000)	5,280 (95% CI : 0-53,700)	1 (95% CI : 0-7)	85.800 (95% CI : 0.0-871.00)	4,650 (95% CI : 0-47,200)	634 (95% CI : 0-6,440)	254 (95% CI : 0-2,580)
Eritrea	Africa	3456880	0.705	FALSE	Epidemic	Poor	22,500 (95% CI : 0-223,000)	11,300 (95% CI : 0-111,000)	2 (95% CI : 0-17)	188.000 (95% CI : 0.0-1,850.00)	9,910 (95% CI : 0-97,900)	1,350 (95% CI : 0-13,400)	541 (95% CI : 0-5,340)
Estonia	Europe	1315410	0.0297	FALSE	NoTransmission	Good	0 (95% CI : 0-0)	0 (95% CI : 0-0)	0 (95% CI : 0-0)	0.000 (95% CI : 0.0-0.00)	0 (95% CI : 0-0)	0 (95% CI : 0-0)	0 (95% CI : 0-0)
Eswatini	Africa	1152276	0.833	FALSE	Epidemic	Poor	8,680 (95% CI : 0-88,000)	4,340 (95% CI : 0-44,000)	1 (95% CI : 0-6)	66.900 (95% CI : 0.0-678.00)	3,820 (95% CI : 0-38,700)	521 (95% CI : 0-5,280)	208 (95% CI : 0-2,110)
Ethiopia	Africa	113495558	0.462	TRUE	Epidemic	Good	499,000 (95% CI : 0-2,330,000)	250,000 (95% CI : 0-1,170,000)	30 (95% CI : 0-141)	4,230.000 (95% CI : 0.0-19,800.00)	220,000 (95% CI : 0-1,030,000)	29,900 (95% CI : 0-140,000)	12,000 (95% CI : 0-56,000)
Fiji	WesternPacific	902531	0.651	TRUE	Epidemic	Good	6,730 (95% CI : 0-68,200)	3,360 (95% CI : 0-34,100)	1 (95% CI : 0-7)	53.000 (95% CI : 0.0-538.00)	2,960 (95% CI : 0-30,000)	404 (95% CI : 0-4,100)	161 (95% CI : 0-1,640)
Finland	Europe	5483328	0.0218	FALSE	NoTransmission	Good	0 (95% CI : 0-0)	0 (95% CI : 0-0)	0 (95% CI : 0-0)	0.000 (95% CI : 0.0-0.00)	0 (95% CI : 0-0)	0 (95% CI : 0-0)	0 (95% CI : 0-0)
France	Europe	63810494	0.321	TRUE	Epidemic	Good	31 (95% CI : 0-146)	15 (95% CI : 0-73)	0 (95% CI : 0-0)	0.294 (95% CI : 0.0-1.39)	14 (95% CI : 0-64)	2 (95% CI : 0-9)	1 (95% CI : 0-4)
French Guiana	Americas	283588	0.75	TRUE	Epidemic	Good	1,910 (95% CI : 0-19,400)	957 (95% CI : 0-9,720)	0 (95% CI : 0-2)	18.400 (95% CI : 0.0-186.00)	842 (95% CI : 0-8,550)	115 (95% CI : 0-1,170)	46 (95% CI : 0-466)
French Polynesia	WesternPacific	298026	0.815	FALSE	NoTransmission	Good	0 (95% CI : 0-0)	0 (95% CI : 0-0)	0 (95% CI : 0-0)	0.000 (95% CI : 0.0-0.00)	0 (95% CI : 0-0)	0 (95% CI : 0-0)	0 (95% CI : 0-0)
Gabon	Africa	2230691	0.753	TRUE	Epidemic	Good	16,200 (95% CI : 0-157,000)	8,080 (95% CI : 0-78,400)	1 (95% CI : 0-12)	134.000 (95% CI : 0.0-1,300.00)	7,110 (95% CI : 0-69,000)	969 (95% CI : 0-9,410)	388 (95% CI : 0-3,760)
Gambia	Africa	2489957	0.845	FALSE	Epidemic	Poor	19,800 (95% CI : 0-200,000)	9,920 (95% CI : 0-100,000)	1 (95% CI : 0-10)	167.000 (95% CI : 0.0-1,690.00)	8,730 (95% CI : 0-88,100)	1,190 (95% CI : 0-12,000)	476 (95% CI : 0-4,800)
Georgia	Europe	3716552	0.699	FALSE	NoTransmission	Poor	0 (95% CI : 0-0)	0 (95% CI : 0-0)	0 (95% CI : 0-0)	0.000 (95% CI : 0.0-0.00)	0 (95% CI : 0-0)	0 (95% CI : 0-0)	0 (95% CI : 0-0)
Germany	Europe	82559412	0.112	FALSE	NoTransmission	Good	0 (95% CI : 0-0)	0 (95% CI : 0-0)	0 (95% CI : 0-0)	0.000 (95% CI : 0.0-0.00)	0 (95% CI : 0-0)	0 (95% CI : 0-0)	0 (95% CI : 0-0)
Ghana	Africa	31304768	0.778	TRUE	Epidemic	Poor	230,000 (95% CI : 0-1,530,000)	115,000 (95% CI : 0-763,000)	15 (95% CI : 0-100)	1,870.000 (95% CI : 0.0-12,400.00)	101,000 (95% CI : 0-672,000)	13,800 (95% CI : 0-91,600)	5,510 (95% CI : 0-36,600)
Greece	Europe	10430592	0.638	FALSE	NoTransmission	Good	0 (95% CI : 0-0)	0 (95% CI : 0-0)	0 (95% CI : 0-0)	0.000 (95% CI : 0.0-0.00)	0 (95% CI : 0-0)	0 (95% CI : 0-0)	0 (95% CI : 0-0)
Guatemala	Americas	16984980	0.647	TRUE	Epidemic	Good	99,000 (95% CI : 0-984,000)	49,500 (95% CI : 0-492,000)	9 (95% CI : 0-85)	813.000 (95% CI : 0.0-8,080.00)	43,600 (95% CI : 0-433,000)	5,940 (95% CI : 0-59,100)	2,380 (95% CI : 0-23,600)
Guinea	Africa	12769408	0.797	TRUE	Epidemic	Poor	92,700 (95% CI : 0-943,000)	46,300 (95% CI : 0-471,000)	6 (95% CI : 0-60)	763.000 (95% CI : 0.0-7,760.00)	40,800 (95% CI : 0-415,000)	5,560 (95% CI : 0-56,600)	2,220 (95% CI : 0-22,600)
Guinea-Bissau	Africa	1954968	0.837	FALSE	Epidemic	Poor	15,100 (95% CI : 0-150,000)	7,560 (95% CI : 0-75,200)	1 (95% CI : 0-8)	123.000 (95% CI : 0.0-1,220.00)	6,660 (95% CI : 0-66,200)	908 (95% CI : 0-9,020)	363 (95% CI : 0-3,610)
Guyana	Americas	781073	0.87	TRUE	Epidemic	Good	5,820 (95% CI : 0-57,900)	2,910 (95% CI : 0-28,900)	1 (95% CI : 0-6)	46.200 (95% CI : 0.0-459.00)	2,560 (95% CI : 0-25,500)	350 (95% CI : 0-3,470)	140 (95% CI : 0-1,390)
Haiti	Americas	11046438	0.819	TRUE	Epidemic	Good	79,200 (95% CI : 0-784,000)	39,600 (95% CI : 0-392,000)	6 (95% CI : 0-63)	621.000 (95% CI : 0.0-6,150.00)	34,800 (95% CI : 0-345,000)	4,750 (95% CI : 0-47,000)	1,900 (95% CI : 0-18,800)
Honduras	Americas	9908683	0.816	TRUE	Epidemic	Good	68,900 (95% CI : 0-701,000)	34,400 (95% CI : 0-351,000)	5 (95% CI : 0-53)	559.000 (95% CI : 0.0-5,690.00)	30,300 (95% CI : 0-309,000)	4,130 (95% CI : 0-42,100)	1,650 (95% CI : 0-16,800)
Hungary	Europe	9657638	0.477	FALSE	NoTransmission	Poor	0 (95% CI : 0-0)	0 (95% CI : 0-0)	0 (95% CI : 0-0)	0.000 (95% CI : 0.0-0.00)	0 (95% CI : 0-0)	0 (95% CI : 0-0)	0 (95% CI : 0-0)
Iceland	Europe	362176	0.0195	FALSE	NoTransmission	Good	0 (95% CI : 0-0)	0 (95% CI : 0-0)	0 (95% CI : 0-0)	0.000 (95% CI : 0.0-0.00)	0 (95% CI : 0-0)	0 (95% CI : 0-0)	0 (95% CI : 0-0)
India	SoutheastAsia	818633935	0.537	TRUE	Endemic	Good	9,090,000 (95% CI : 652,000-28,100,000)	4,550,000 (95% CI : 326,000-14,000,000)	1,040 (95% CI : 74-3,200)	70,600.000 (95% CI : 5,060.0-218,000.00)	4,000,000 (95% CI : 287,000-12,300,000)	545,000 (95% CI : 39,100-1,680,000)	218,000 (95% CI : 15,600-674,000)
Indonesia	SoutheastAsia	267394784	0.835	TRUE	Epidemic	Good	2,580,000 (95% CI : 136,000-8,160,000)	1,290,000 (95% CI : 68,000-4,080,000)	308 (95% CI : 16-976)	19,900.000 (95% CI : 1,050.0-63,000.00)	1,130,000 (95% CI : 59,900-3,590,000)	155,000 (95% CI : 8,160-490,000)	61,800 (95% CI : 3,260-196,000)
Iran (Islamic Republic of)	EasternMed	86028752	0.571	TRUE	Epidemic	Good	629,000 (95% CI : 0-2,960,000)	315,000 (95% CI : 0-1,480,000)	76 (95% CI : 0-360)	5,110.000 (95% CI : 0.0-24,100.00)	277,000 (95% CI : 0-1,300,000)	37,700 (95% CI : 0-178,000)	15,100 (95% CI : 0-71,100)
Iraq	EasternMed	41405316	0.661	FALSE	NoTransmission	Poor	0 (95% CI : 0-0)	0 (95% CI : 0-0)	0 (95% CI : 0-0)	0.000 (95% CI : 0.0-0.00)	0 (95% CI : 0-0)	0 (95% CI : 0-0)	0 (95% CI : 0-0)
Ireland	Europe	4886575	0.0317	FALSE	NoTransmission	Good	0 (95% CI : 0-0)	0 (95% CI : 0-0)	0 (95% CI : 0-0)	0.000 (95% CI : 0.0-0.00)	0 (95% CI : 0-0)	0 (95% CI : 0-0)	0 (95% CI : 0-0)
Israel	Europe	8577850	0.813	FALSE	NoTransmission	Good	0 (95% CI : 0-0)	0 (95% CI : 0-0)	0 (95% CI : 0-0)	0.000 (95% CI : 0.0-0.00)	0 (95% CI : 0-0)	0 (95% CI : 0-0)	0 (95% CI : 0-0)
Italy	Europe	59088240	0.748	TRUE	Epidemic	Good	70 (95% CI : 0-241)	35 (95% CI : 0-120)	0 (95% CI : 0-0)	0.667 (95% CI : 0.0-2.29)	31 (95% CI : 0-106)	4 (95% CI : 0-14)	2 (95% CI : 0-6)
Jamaica	Americas	2787302	0.799	TRUE	Epidemic	Good	19,800 (95% CI : 0-204,000)	9,890 (95% CI : 0-102,000)	2 (95% CI : 0-25)	149.000 (95% CI : 0.0-1,540.00)	8,700 (95% CI : 0-89,700)	1,190 (95% CI : 0-12,200)	475 (95% CI : 0-4,890)
Japan	WesternPacific	124420642	0.804	FALSE	NoTransmission	Good	0 (95% CI : 0-0)	0 (95% CI : 0-0)	0 (95% CI : 0-0)	0.000 (95% CI : 0.0-0.00)	0 (95% CI : 0-0)	0 (95% CI : 0-0)	0 (95% CI : 0-0)
Jordan	EasternMed	10688770	0.704	FALSE	NoTransmission	Good	0 (95% CI : 0-0)	0 (95% CI : 0-0)	0 (95% CI : 0-0)	0.000 (95% CI : 0.0-0.00)	0 (95% CI : 0-0)	0 (95% CI : 0-0)	0 (95% CI : 0-0)
Kazakhstan	Europe	18566963	0.209	FALSE	NoTransmission	Good	0 (95% CI : 0-0)	0 (95% CI : 0-0)	0 (95% CI : 0-0)	0.000 (95% CI : 0.0-0.00)	0 (95% CI : 0-0)	0 (95% CI : 0-0)	0 (95% CI : 0-0)
Kenya	Africa	50580737	0.57	TRUE	Endemic	Good	487,000 (95% CI : 34,700-1,490,000)	244,000 (95% CI : 17,400-744,000)	28 (95% CI : 2-86)	3,920.000 (95% CI : 279.0-12,000.00)	214,000 (95% CI : 15,300-655,000)	29,200 (95% CI : 2,080-89,300)	11,700 (95% CI : 833-35,700)
Kosovo (under UNSC res. 1244)	Europe	1652067	0.472	FALSE	NoTransmission	Poor	0 (95% CI : 0-0)	0 (95% CI : 0-0)	0 (95% CI : 0-0)	0.000 (95% CI : 0.0-0.00)	0 (95% CI : 0-0)	0 (95% CI : 0-0)	0 (95% CI : 0-0)
Kuwait	EasternMed	4309390	0.688	FALSE	NoTransmission	Poor	0 (95% CI : 0-0)	0 (95% CI : 0-0)	0 (95% CI : 0-0)	0.000 (95% CI : 0.0-0.00)	0 (95% CI : 0-0)	0 (95% CI : 0-0)	0 (95% CI : 0-0)
Kyrgyzstan	Europe	6263471	0.425	FALSE	NoTransmission	Good	0 (95% CI : 0-0)	0 (95% CI : 0-0)	0 (95% CI : 0-0)	0.000 (95% CI : 0.0-0.00)	0 (95% CI : 0-0)	0 (95% CI : 0-0)	0 (95% CI : 0-0)
Lao People's Democratic Republic	WesternPacific	7160154	0.716	TRUE	Epidemic	Good	62,500 (95% CI : 0-616,000)	31,300 (95% CI : 0-308,000)	5 (95% CI : 0-49)	501.000 (95% CI : 0.0-4,930.00)	27,500 (95% CI : 0-271,000)	3,750 (95% CI : 0-36,900)	1,500 (95% CI : 0-14,800)
Latvia	Europe	1879715	0.0388	FALSE	NoTransmission	Good	0 (95% CI : 0-0)	0 (95% CI : 0-0)	0 (95% CI : 0-0)	0.000 (95% CI : 0.0-0.00)	0 (95% CI : 0-0)	0 (95% CI : 0-0)	0 (95% CI : 0-0)
Lebanon	EasternMed	5578220	0.765	FALSE	NoTransmission	Good	0 (95% CI : 0-0)	0 (95% CI : 0-0)	0 (95% CI : 0-0)	0.000 (95% CI : 0.0-0.00)	0 (95% CI : 0-0)	0 (95% CI : 0-0)	0 (95% CI : 0-0)
Lesotho	Africa	2197420	0.529	FALSE	NoTransmission	Poor	0 (95% CI : 0-0)	0 (95% CI : 0-0)	0 (95% CI : 0-0)	0.000 (95% CI : 0.0-0.00)	0 (95% CI : 0-0)	0 (95% CI : 0-0)	0 (95% CI : 0-0)
Liberia	Africa	4933903	0.708	TRUE	Epidemic	Poor	33,100 (95% CI : 0-320,000)	16,600 (95% CI : 0-160,000)	2 (95% CI : 0-21)	270.000 (95% CI : 0.0-2,610.00)	14,600 (95% CI : 0-141,000)	1,990 (95% CI : 0-19,200)	795 (95% CI : 0-7,690)
Libya	EasternMed	6532620	0.668	FALSE	NoTransmission	Good	0 (95% CI : 0-0)	0 (95% CI : 0-0)	0 (95% CI : 0-0)	0.000 (95% CI : 0.0-0.00)	0 (95% CI : 0-0)	0 (95% CI : 0-0)	0 (95% CI : 0-0)
Lithuania	Europe	2792949	0.0434	FALSE	NoTransmission	Good	0 (95% CI : 0-0)	0 (95% CI : 0-0)	0 (95% CI : 0-0)	0.000 (95% CI : 0.0-0.00)	0 (95% CI : 0-0)	0 (95% CI : 0-0)	0 (95% CI : 0-0)
Luxembourg	Europe	623976	0.0539	FALSE	NoTransmission	Good	0 (95% CI : 0-0)	0 (95% CI : 0-0)	0 (95% CI : 0-0)	0.000 (95% CI : 0.0-0.00)	0 (95% CI : 0-0)	0 (95% CI : 0-0)	0 (95% CI : 0-0)
Madagascar	Africa	27373646	0.789	TRUE	Epidemic	Poor	203,000 (95% CI : 0-1,360,000)	102,000 (95% CI : 0-681,000)	12 (95% CI : 0-83)	1,710.000 (95% CI : 0.0-11,400.00)	89,400 (95% CI : 0-599,000)	12,200 (95% CI : 0-81,700)	4,880 (95% CI : 0-32,700)
Malawi	Africa	18754096	0.818	TRUE	Epidemic	Poor	142,000 (95% CI : 0-938,000)	70,900 (95% CI : 0-469,000)	8 (95% CI : 0-53)	1,200.000 (95% CI : 0.0-7,910.00)	62,400 (95% CI : 0-413,000)	8,510 (95% CI : 0-56,300)	3,400 (95% CI : 0-22,500)
Malaysia	WesternPacific	32691312	0.834	TRUE	Epidemic	Good	319,000 (95% CI : 0-1,690,000)	159,000 (95% CI : 0-844,000)	38 (95% CI : 0-204)	2,600.000 (95% CI : 0.0-13,800.00)	140,000 (95% CI : 0-743,000)	19,100 (95% CI : 0-101,000)	7,650 (95% CI : 0-40,500)
Maldives	SoutheastAsia	506929	0.384	TRUE	Epidemic	Good	2,280 (95% CI : 0-22,800)	1,140 (95% CI : 0-11,400)	0 (95% CI : 0-2)	18.800 (95% CI : 0.0-188.00)	1,000 (95% CI : 0-10,000)	137 (95% CI : 0-1,360)	55 (95% CI : 0-546)
Mali	Africa	20382294	0.849	TRUE	Epidemic	Poor	166,000 (95% CI : 0-1,080,000)	82,800 (95% CI : 0-539,000)	8 (95% CI : 0-53)	1,430.000 (95% CI : 0.0-9,300.00)	72,800 (95% CI : 0-474,000)	9,930 (95% CI : 0-64,600)	3,970 (95% CI : 0-25,900)
Malta	Europe	510861	0.81	FALSE	NoTransmission	Good	0 (95% CI : 0-0)	0 (95% CI : 0-0)	0 (95% CI : 0-0)	0.000 (95% CI : 0.0-0.00)	0 (95% CI : 0-0)	0 (95% CI : 0-0)	0 (95% CI : 0-0)
Mauritania	Africa	4355032	0.785	TRUE	Epidemic	Good	31,700 (95% CI : 0-316,000)	15,800 (95% CI : 0-158,000)	2 (95% CI : 0-20)	268.000 (95% CI : 0.0-2,680.00)	13,900 (95% CI : 0-139,000)	1,900 (95% CI : 0-19,000)	760 (95% CI : 0-7,590)
Mauritius	Africa	1284620	0.859	TRUE	Epidemic	Poor	10,200 (95% CI : 0-102,000)	5,110 (95% CI : 0-51,200)	2 (95% CI : 0-19)	79.700 (95% CI : 0.0-799.00)	4,490 (95% CI : 0-45,000)	613 (95% CI : 0-6,140)	245 (95% CI : 0-2,460)
Mexico	Americas	124055785	0.54	TRUE	Epidemic	Good	592,000 (95% CI : 0-2,470,000)	296,000 (95% CI : 0-1,230,000)	82 (95% CI : 0-340)	4,560.000 (95% CI : 0.0-19,000.00)	261,000 (95% CI : 0-1,090,000)	35,500 (95% CI : 0-148,000)	14,200 (95% CI : 0-59,200)
Mongolia	WesternPacific	3219870	0.016	FALSE	NoTransmission	Good	0 (95% CI : 0-0)	0 (95% CI : 0-0)	0 (95% CI : 0-0)	0.000 (95% CI : 0.0-0.00)	0 (95% CI : 0-0)	0 (95% CI : 0-0)	0 (95% CI : 0-0)
Montenegro	Europe	621814	0.458	FALSE	NoTransmission	Poor	0 (95% CI : 0-0)	0 (95% CI : 0-0)	0 (95% CI : 0-0)	0.000 (95% CI : 0.0-0.00)	0 (95% CI : 0-0)	0 (95% CI : 0-0)	0 (95% CI : 0-0)
Morocco	EasternMed	36584153	0.613	FALSE	NoTransmission	Poor	0 (95% CI : 0-0)	0 (95% CI : 0-0)	0 (95% CI : 0-0)	0.000 (95% CI : 0.0-0.00)	0 (95% CI : 0-0)	0 (95% CI : 0-0)	0 (95% CI : 0-0)
Mozambique	Africa	30083357	0.843	TRUE	Endemic	Good	426,000 (95% CI : 28,900-1,320,000)	213,000 (95% CI : 14,400-660,000)	22 (95% CI : 1-68)	3,610.000 (95% CI : 245.0-11,200.00)	188,000 (95% CI : 12,700-581,000)	25,600 (95% CI : 1,730-79,200)	10,200 (95% CI : 692-31,700)
Myanmar	SoutheastAsia	52519518	0.84	TRUE	Epidemic	Good	517,000 (95% CI : 0-2,540,000)	259,000 (95% CI : 0-1,270,000)	58 (95% CI : 0-283)	3,940.000 (95% CI : 0.0-19,300.00)	227,000 (95% CI : 0-1,120,000)	31,000 (95% CI : 0-152,000)	12,400 (95% CI : 0-60,800)
Namibia	Africa	2421320	0.735	TRUE	Epidemic	Poor	16,700 (95% CI : 0-166,000)	8,340 (95% CI : 0-83,000)	1 (95% CI : 0-12)	135.000 (95% CI : 0.0-1,340.00)	7,340 (95% CI : 0-73,000)	1,000 (95% CI : 0-9,960)	400 (95% CI : 0-3,980)
Nepal	SoutheastAsia	28757468	0.793	TRUE	Epidemic	Good	263,000 (95% CI : 0-1,700,000)	131,000 (95% CI : 0-850,000)	27 (95% CI : 0-174)	2,080.000 (95% CI : 0.0-13,500.00)	116,000 (95% CI : 0-748,000)	15,800 (95% CI : 0-102,000)	6,310 (95% CI : 0-40,800)
Netherlands	Europe	17263138	0.0942	FALSE	NoTransmission	Good	0 (95% CI : 0-0)	0 (95% CI : 0-0)	0 (95% CI : 0-0)	0.000 (95% CI : 0.0-0.00)	0 (95% CI : 0-0)	0 (95% CI : 0-0)	0 (95% CI : 0-0)
New Caledonia	WesternPacific	282224	0.768	FALSE	NoTransmission	Good	0 (95% CI : 0-0)	0 (95% CI : 0-0)	0 (95% CI : 0-0)	0.000 (95% CI : 0.0-0.00)	0 (95% CI : 0-0)	0 (95% CI : 0-0)	0 (95% CI : 0-0)
New Zealand	WesternPacific	4999344	0.306	FALSE	NoTransmission	Good	0 (95% CI : 0-0)	0 (95% CI : 0-0)	0 (95% CI : 0-0)	0.000 (95% CI : 0.0-0.00)	0 (95% CI : 0-0)	0 (95% CI : 0-0)	0 (95% CI : 0-0)
Nicaragua	Americas	6616106	0.742	TRUE	Epidemic	Good	44,400 (95% CI : 0-437,000)	22,200 (95% CI : 0-218,000)	4 (95% CI : 0-40)	361.000 (95% CI : 0.0-3,550.00)	19,500 (95% CI : 0-192,000)	2,660 (95% CI : 0-26,200)	1,060 (95% CI : 0-10,500)
Niger	Africa	23280442	0.849	TRUE	Epidemic	Poor	181,000 (95% CI : 0-1,220,000)	90,700 (95% CI : 0-609,000)	9 (95% CI : 0-59)	1,640.000 (95% CI : 0.0-11,000.00)	79,800 (95% CI : 0-536,000)	10,900 (95% CI : 0-73,000)	4,350 (95% CI : 0-29,200)
Nigeria	Africa	201004731	0.834	TRUE	Epidemic	Poor	1,580,000 (95% CI : 0-5,270,000)	790,000 (95% CI : 0-2,640,000)	92 (95% CI : 0-306)	12,700.000 (95% CI : 0.0-42,300.00)	696,000 (95% CI : 0-2,320,000)	94,900 (95% CI : 0-316,000)	37,900 (95% CI : 0-127,000)
North Macedonia	Europe	2090798	0.372	FALSE	NoTransmission	Poor	0 (95% CI : 0-0)	0 (95% CI : 0-0)	0 (95% CI : 0-0)	0.000 (95% CI : 0.0-0.00)	0 (95% CI : 0-0)	0 (95% CI : 0-0)	0 (95% CI : 0-0)
Norway	Europe	5325853	0.0562	FALSE	NoTransmission	Good	0 (95% CI : 0-0)	0 (95% CI : 0-0)	0 (95% CI : 0-0)	0.000 (95% CI : 0.0-0.00)	0 (95% CI : 0-0)	0 (95% CI : 0-0)	0 (95% CI : 0-0)
Oman	EasternMed	4461694	0.733	TRUE	Epidemic	Poor	43,700 (95% CI : 0-436,000)	21,800 (95% CI : 0-218,000)	3 (95% CI : 0-26)	357.000 (95% CI : 0.0-3,570.00)	19,200 (95% CI : 0-192,000)	2,620 (95% CI : 0-26,100)	1,050 (95% CI : 0-10,500)
Pakistan	EasternMed	221134926	0.783	TRUE	Epidemic	Good	2,250,000 (95% CI : 0-7,310,000)	1,130,000 (95% CI : 0-3,650,000)	172 (95% CI : 0-558)	18,500.000 (95% CI : 0.0-59,900.00)	991,000 (95% CI : 0-3,220,000)	135,000 (95% CI : 0-438,000)	54,100 (95% CI : 0-175,000)
Panama	Americas	4218213	0.739	TRUE	Epidemic	Good	28,500 (95% CI : 0-279,000)	14,200 (95% CI : 0-140,000)	4 (95% CI : 0-40)	241.000 (95% CI : 0.0-2,370.00)	12,500 (95% CI : 0-123,000)	1,710 (95% CI : 0-16,800)	683 (95% CI : 0-6,710)
Papua New Guinea	WesternPacific	9504656	0.491	TRUE	Epidemic	Good	56,500 (95% CI : 0-542,000)	28,200 (95% CI : 0-271,000)	3 (95% CI : 0-33)	457.000 (95% CI : 0.0-4,390.00)	24,800 (95% CI : 0-238,000)	3,390 (95% CI : 0-32,500)	1,360 (95% CI : 0-13,000)
Paraguay	Americas	6481800	0.867	TRUE	Epidemic	Good	49,300 (95% CI : 0-495,000)	24,600 (95% CI : 0-247,000)	5 (95% CI : 0-54)	407.000 (95% CI : 0.0-4,090.00)	21,700 (95% CI : 0-218,000)	2,960 (95% CI : 0-29,700)	1,180 (95% CI : 0-11,900)
Peru	Americas	32716320	0.502	TRUE	Epidemic	Good	146,000 (95% CI : 0-971,000)	72,800 (95% CI : 0-486,000)	20 (95% CI : 0-136)	1,180.000 (95% CI : 0.0-7,880.00)	64,000 (95% CI : 0-427,000)	8,730 (95% CI : 0-58,300)	3,490 (95% CI : 0-23,300)
Philippines	WesternPacific	109775764	0.805	TRUE	Epidemic	Good	1,040,000 (95% CI : 0-3,940,000)	520,000 (95% CI : 0-1,970,000)	97 (95% CI : 0-366)	8,580.000 (95% CI : 0.0-32,500.00)	458,000 (95% CI : 0-1,740,000)	62,400 (95% CI : 0-237,000)	25,000 (95% CI : 0-94,600)
Poland	Europe	38063818	0.119	FALSE	NoTransmission	Good	0 (95% CI : 0-0)	0 (95% CI : 0-0)	0 (95% CI : 0-0)	0.000 (95% CI : 0.0-0.00)	0 (95% CI : 0-0)	0 (95% CI : 0-0)	0 (95% CI : 0-0)
Portugal	Europe	10212470	0.65	FALSE	NoTransmission	Good	0 (95% CI : 0-0)	0 (95% CI : 0-0)	0 (95% CI : 0-0)	0.000 (95% CI : 0.0-0.00)	0 (95% CI : 0-0)	0 (95% CI : 0-0)	0 (95% CI : 0-0)
Puerto Rico	Americas	3245380	0.829	TRUE	Epidemic	Good	4,690 (95% CI : 0-29,700)	2,340 (95% CI : 0-14,900)	2 (95% CI : 0-10)	39.500 (95% CI : 0.0-250.00)	2,060 (95% CI : 0-13,100)	281 (95% CI : 0-1,780)	112 (95% CI : 0-713)
Qatar	EasternMed	2730520	0.678	TRUE	Epidemic	Poor	24,300 (95% CI : 0-246,000)	12,200 (95% CI : 0-123,000)	1 (95% CI : 0-11)	188.000 (95% CI : 0.0-1,900.00)	10,700 (95% CI : 0-108,000)	1,460 (95% CI : 0-14,800)	584 (95% CI : 0-5,910)
Republic of Korea	WesternPacific	51543316	0.788	FALSE	NoTransmission	Good	0 (95% CI : 0-0)	0 (95% CI : 0-0)	0 (95% CI : 0-0)	0.000 (95% CI : 0.0-0.00)	0 (95% CI : 0-0)	0 (95% CI : 0-0)	0 (95% CI : 0-0)
Republic of Moldova	Europe	3045870	0.385	FALSE	NoTransmission	Poor	0 (95% CI : 0-0)	0 (95% CI : 0-0)	0 (95% CI : 0-0)	0.000 (95% CI : 0.0-0.00)	0 (95% CI : 0-0)	0 (95% CI : 0-0)	0 (95% CI : 0-0)
Romania	Europe	19241594	0.468	FALSE	NoTransmission	Poor	0 (95% CI : 0-0)	0 (95% CI : 0-0)	0 (95% CI : 0-0)	0.000 (95% CI : 0.0-0.00)	0 (95% CI : 0-0)	0 (95% CI : 0-0)	0 (95% CI : 0-0)
Russian Federation	Europe	144154828	0.134	FALSE	NoTransmission	Good	0 (95% CI : 0-0)	0 (95% CI : 0-0)	0 (95% CI : 0-0)	0.000 (95% CI : 0.0-0.00)	0 (95% CI : 0-0)	0 (95% CI : 0-0)	0 (95% CI : 0-0)
Rwanda	Africa	12759932	0.604	FALSE	Endemic	Poor	132,000 (95% CI : 9,950-405,000)	66,000 (95% CI : 4,980-202,000)	8 (95% CI : 1-24)	1,110.000 (95% CI : 83.9-3,410.00)	58,000 (95% CI : 4,380-178,000)	7,920 (95% CI : 597-24,300)	3,170 (95% CI : 239-9,710)
Samoa	WesternPacific	209070	0.348	FALSE	NoTransmission	Poor	0 (95% CI : 0-0)	0 (95% CI : 0-0)	0 (95% CI : 0-0)	0.000 (95% CI : 0.0-0.00)	0 (95% CI : 0-0)	0 (95% CI : 0-0)	0 (95% CI : 0-0)
Sao Tome and Principe	Africa	212510	0.627	FALSE	NoTransmission	Poor	0 (95% CI : 0-0)	0 (95% CI : 0-0)	0 (95% CI : 0-0)	0.000 (95% CI : 0.0-0.00)	0 (95% CI : 0-0)	0 (95% CI : 0-0)	0 (95% CI : 0-0)
Saudi Arabia	EasternMed	35343982	0.669	TRUE	Epidemic	Good	316,000 (95% CI : 0-2,070,000)	158,000 (95% CI : 0-1,040,000)	20 (95% CI : 0-129)	2,610.000 (95% CI : 0.0-17,100.00)	139,000 (95% CI : 0-912,000)	19,000 (95% CI : 0-124,000)	7,580 (95% CI : 0-49,700)
Senegal	Africa	15908848	0.831	TRUE	Epidemic	Good	127,000 (95% CI : 0-1,260,000)	63,600 (95% CI : 0-632,000)	8 (95% CI : 0-76)	1,110.000 (95% CI : 0.0-11,000.00)	56,000 (95% CI : 0-556,000)	7,640 (95% CI : 0-75,800)	3,050 (95% CI : 0-30,300)
Serbia	Europe	7289148	0.626	FALSE	NoTransmission	Poor	0 (95% CI : 0-0)	0 (95% CI : 0-0)	0 (95% CI : 0-0)	0.000 (95% CI : 0.0-0.00)	0 (95% CI : 0-0)	0 (95% CI : 0-0)	0 (95% CI : 0-0)
Sierra Leone	Africa	7985382	0.739	TRUE	Epidemic	Good	52,900 (95% CI : 0-526,000)	26,400 (95% CI : 0-263,000)	3 (95% CI : 0-32)	427.000 (95% CI : 0.0-4,250.00)	23,300 (95% CI : 0-232,000)	3,170 (95% CI : 0-31,600)	1,270 (95% CI : 0-12,600)
Singapore	WesternPacific	5861642	0.824	TRUE	Epidemic	Good	529 (95% CI : 0-3,380)	264 (95% CI : 0-1,690)	0 (95% CI : 0-1)	4.940 (95% CI : 0.0-31.60)	233 (95% CI : 0-1,490)	32 (95% CI : 0-203)	13 (95% CI : 0-81)
Slovakia	Europe	5399976	0.184	FALSE	NoTransmission	Good	0 (95% CI : 0-0)	0 (95% CI : 0-0)	0 (95% CI : 0-0)	0.000 (95% CI : 0.0-0.00)	0 (95% CI : 0-0)	0 (95% CI : 0-0)	0 (95% CI : 0-0)
Slovenia	Europe	2097956	0.47	FALSE	NoTransmission	Good	0 (95% CI : 0-0)	0 (95% CI : 0-0)	0 (95% CI : 0-0)	0.000 (95% CI : 0.0-0.00)	0 (95% CI : 0-0)	0 (95% CI : 0-0)	0 (95% CI : 0-0)
Solomon Islands	WesternPacific	670664	0.429	FALSE	NoTransmission	Poor	0 (95% CI : 0-0)	0 (95% CI : 0-0)	0 (95% CI : 0-0)	0.000 (95% CI : 0.0-0.00)	0 (95% CI : 0-0)	0 (95% CI : 0-0)	0 (95% CI : 0-0)
Somalia	EasternMed	15855754	0.743	TRUE	Epidemic	Good	158,000 (95% CI : 0-1,550,000)	78,900 (95% CI : 0-777,000)	8 (95% CI : 0-78)	1,350.000 (95% CI : 0.0-13,300.00)	69,500 (95% CI : 0-684,000)	9,470 (95% CI : 0-93,200)	3,790 (95% CI : 0-37,300)
South Africa	Africa	57612037	0.733	TRUE	Epidemic	Poor	402,000 (95% CI : 0-1,930,000)	201,000 (95% CI : 0-966,000)	43 (95% CI : 0-207)	3,110.000 (95% CI : 0.0-15,000.00)	177,000 (95% CI : 0-850,000)	24,100 (95% CI : 0-116,000)	9,640 (95% CI : 0-46,400)
South Sudan	Africa	10314832	0.856	FALSE	Epidemic	Poor	83,500 (95% CI : 0-832,000)	41,700 (95% CI : 0-416,000)	5 (95% CI : 0-47)	646.000 (95% CI : 0.0-6,430.00)	36,700 (95% CI : 0-366,000)	5,010 (95% CI : 0-49,900)	2,000 (95% CI : 0-20,000)
Spain	Europe	47013340	0.498	FALSE	NoTransmission	Good	0 (95% CI : 0-0)	0 (95% CI : 0-0)	0 (95% CI : 0-0)	0.000 (95% CI : 0.0-0.00)	0 (95% CI : 0-0)	0 (95% CI : 0-0)	0 (95% CI : 0-0)
Sri Lanka	SoutheastAsia	21405662	0.843	TRUE	Epidemic	Good	211,000 (95% CI : 0-1,360,000)	105,000 (95% CI : 0-682,000)	37 (95% CI : 0-237)	1,760.000 (95% CI : 0.0-11,400.00)	92,800 (95% CI : 0-600,000)	12,700 (95% CI : 0-81,800)	5,060 (95% CI : 0-32,700)
Sudan	EasternMed	42978112	0.831	TRUE	Epidemic	Good	471,000 (95% CI : 0-2,270,000)	236,000 (95% CI : 0-1,140,000)	28 (95% CI : 0-137)	4,060.000 (95% CI : 0.0-19,600.00)	207,000 (95% CI : 0-1,000,000)	28,300 (95% CI : 0-136,000)	11,300 (95% CI : 0-54,600)
Suriname	Americas	596147	0.857	TRUE	Epidemic	Good	4,500 (95% CI : 0-44,700)	2,250 (95% CI : 0-22,400)	1 (95% CI : 0-6)	36.300 (95% CI : 0.0-361.00)	1,980 (95% CI : 0-19,700)	270 (95% CI : 0-2,680)	108 (95% CI : 0-1,070)
Sweden	Europe	10254513	0.0394	FALSE	NoTransmission	Good	0 (95% CI : 0-0)	0 (95% CI : 0-0)	0 (95% CI : 0-0)	0.000 (95% CI : 0.0-0.00)	0 (95% CI : 0-0)	0 (95% CI : 0-0)	0 (95% CI : 0-0)
Switzerland	Europe	8554141	0.116	FALSE	NoTransmission	Good	0 (95% CI : 0-0)	0 (95% CI : 0-0)	0 (95% CI : 0-0)	0.000 (95% CI : 0.0-0.00)	0 (95% CI : 0-0)	0 (95% CI : 0-0)	0 (95% CI : 0-0)
Syrian Arab Republic	EasternMed	20382233	0.652	FALSE	NoTransmission	Poor	0 (95% CI : 0-0)	0 (95% CI : 0-0)	0 (95% CI : 0-0)	0.000 (95% CI : 0.0-0.00)	0 (95% CI : 0-0)	0 (95% CI : 0-0)	0 (95% CI : 0-0)
Tajikistan	Europe	9286249	0.619	FALSE	NoTransmission	Good	0 (95% CI : 0-0)	0 (95% CI : 0-0)	0 (95% CI : 0-0)	0.000 (95% CI : 0.0-0.00)	0 (95% CI : 0-0)	0 (95% CI : 0-0)	0 (95% CI : 0-0)
Thailand	SoutheastAsia	70817340	0.844	TRUE	Epidemic	Good	679,000 (95% CI : 0-3,000,000)	339,000 (95% CI : 0-1,500,000)	153 (95% CI : 0-677)	5,790.000 (95% CI : 0.0-25,600.00)	299,000 (95% CI : 0-1,320,000)	40,700 (95% CI : 0-180,000)	16,300 (95% CI : 0-72,100)
Timor-Leste	SoutheastAsia	1268228	0.763	FALSE	Epidemic	Poor	10,700 (95% CI : 0-111,000)	5,350 (95% CI : 0-55,500)	1 (95% CI : 0-10)	87.200 (95% CI : 0.0-905.00)	4,710 (95% CI : 0-48,800)	642 (95% CI : 0-6,660)	257 (95% CI : 0-2,660)
Togo	Africa	8181438	0.793	FALSE	Epidemic	Poor	58,000 (95% CI : 0-595,000)	29,000 (95% CI : 0-298,000)	3 (95% CI : 0-35)	477.000 (95% CI : 0.0-4,890.00)	25,500 (95% CI : 0-262,000)	3,480 (95% CI : 0-35,700)	1,390 (95% CI : 0-14,300)
Trinidad and Tobago	Americas	1499976	0.796	TRUE	Epidemic	Good	10,300 (95% CI : 0-107,000)	5,170 (95% CI : 0-53,600)	2 (95% CI : 0-18)	82.100 (95% CI : 0.0-851.00)	4,550 (95% CI : 0-47,100)	620 (95% CI : 0-6,430)	248 (95% CI : 0-2,570)
Tunisia	EasternMed	11959391	0.572	FALSE	NoTransmission	Poor	0 (95% CI : 0-0)	0 (95% CI : 0-0)	0 (95% CI : 0-0)	0.000 (95% CI : 0.0-0.00)	0 (95% CI : 0-0)	0 (95% CI : 0-0)	0 (95% CI : 0-0)
Turkmenistan	Europe	6114042	0.504	FALSE	NoTransmission	Good	0 (95% CI : 0-0)	0 (95% CI : 0-0)	0 (95% CI : 0-0)	0.000 (95% CI : 0.0-0.00)	0 (95% CI : 0-0)	0 (95% CI : 0-0)	0 (95% CI : 0-0)
Türkiye	Europe	82862902	0.493	FALSE	NoTransmission	Poor	0 (95% CI : 0-0)	0 (95% CI : 0-0)	0 (95% CI : 0-0)	0.000 (95% CI : 0.0-0.00)	0 (95% CI : 0-0)	0 (95% CI : 0-0)	0 (95% CI : 0-0)
Uganda	Africa	42813034	0.789	TRUE	Epidemic	Poor	325,000 (95% CI : 0-1,710,000)	163,000 (95% CI : 0-857,000)	12 (95% CI : 0-62)	2,800.000 (95% CI : 0.0-14,800.00)	143,000 (95% CI : 0-754,000)	19,500 (95% CI : 0-103,000)	7,800 (95% CI : 0-41,100)
Ukraine	Europe	43565146	0.207	FALSE	NoTransmission	Poor	0 (95% CI : 0-0)	0 (95% CI : 0-0)	0 (95% CI : 0-0)	0.000 (95% CI : 0.0-0.00)	0 (95% CI : 0-0)	0 (95% CI : 0-0)	0 (95% CI : 0-0)
United Arab Emirates	EasternMed	9189240	0.721	FALSE	NoTransmission	Poor	0 (95% CI : 0-0)	0 (95% CI : 0-0)	0 (95% CI : 0-0)	0.000 (95% CI : 0.0-0.00)	0 (95% CI : 0-0)	0 (95% CI : 0-0)	0 (95% CI : 0-0)
United Kingdom	Europe	66364270	0.0463	FALSE	NoTransmission	Good	0 (95% CI : 0-0)	0 (95% CI : 0-0)	0 (95% CI : 0-0)	0.000 (95% CI : 0.0-0.00)	0 (95% CI : 0-0)	0 (95% CI : 0-0)	0 (95% CI : 0-0)
United Republic of Tanzania	Africa	59528677	0.812	TRUE	Endemic	Poor	816,000 (95% CI : 61,000-2,430,000)	408,000 (95% CI : 30,500-1,220,000)	49 (95% CI : 4-145)	7,190.000 (95% CI : 538.0-21,500.00)	359,000 (95% CI : 26,900-1,070,000)	48,900 (95% CI : 3,660-146,000)	19,600 (95% CI : 1,460-58,400)
United States of America	Americas	21700000	0.0527	TRUE	Epidemic	Good	22 (95% CI : 0-154)	11 (95% CI : 0-77)	0 (95% CI : 0-0)	0.187 (95% CI : 0.0-1.30)	10 (95% CI : 0-68)	1 (95% CI : 0-9)	1 (95% CI : 0-4)
Uruguay	Americas	3392998	0.821	TRUE	Epidemic	Good	24,100 (95% CI : 0-245,000)	12,000 (95% CI : 0-122,000)	6 (95% CI : 0-62)	202.000 (95% CI : 0.0-2,050.00)	10,600 (95% CI : 0-108,000)	1,440 (95% CI : 0-14,700)	578 (95% CI : 0-5,880)
Uzbekistan	Europe	32719000	0.587	FALSE	NoTransmission	Poor	0 (95% CI : 0-0)	0 (95% CI : 0-0)	0 (95% CI : 0-0)	0.000 (95% CI : 0.0-0.00)	0 (95% CI : 0-0)	0 (95% CI : 0-0)	0 (95% CI : 0-0)
Vanuatu	WesternPacific	302562	0.567	FALSE	NoTransmission	Poor	0 (95% CI : 0-0)	0 (95% CI : 0-0)	0 (95% CI : 0-0)	0.000 (95% CI : 0.0-0.00)	0 (95% CI : 0-0)	0 (95% CI : 0-0)	0 (95% CI : 0-0)
Venezuela (Bolivarian Republic of)	Americas	28027462	0.808	TRUE	Epidemic	Good	206,000 (95% CI : 0-1,340,000)	103,000 (95% CI : 0-668,000)	28 (95% CI : 0-182)	1,630.000 (95% CI : 0.0-10,600.00)	90,600 (95% CI : 0-588,000)	12,400 (95% CI : 0-80,200)	4,940 (95% CI : 0-32,100)
Viet Nam	WesternPacific	95176862	0.84	TRUE	Epidemic	Good	927,000 (95% CI : 0-3,600,000)	463,000 (95% CI : 0-1,800,000)	131 (95% CI : 0-509)	7,590.000 (95% CI : 0.0-29,400.00)	408,000 (95% CI : 0-1,580,000)	55,600 (95% CI : 0-216,000)	22,200 (95% CI : 0-86,300)
Yemen	EasternMed	31316340	0.566	TRUE	Epidemic	Good	229,000 (95% CI : 0-1,470,000)	115,000 (95% CI : 0-735,000)	12 (95% CI : 0-80)	1,910.000 (95% CI : 0.0-12,300.00)	101,000 (95% CI : 0-647,000)	13,800 (95% CI : 0-88,200)	5,510 (95% CI : 0-35,300)
Zambia	Africa	18293920	0.824	TRUE	Epidemic	Good	144,000 (95% CI : 0-932,000)	72,200 (95% CI : 0-466,000)	6 (95% CI : 0-37)	1,220.000 (95% CI : 0.0-7,880.00)	63,500 (95% CI : 0-410,000)	8,660 (95% CI : 0-55,900)	3,460 (95% CI : 0-22,400)
Zimbabwe	Africa	15199326	0.781	TRUE	Epidemic	Poor	108,000 (95% CI : 0-1,110,000)	54,000 (95% CI : 0-555,000)	7 (95% CI : 0-67)	882.000 (95% CI : 0.0-9,060.00)	47,500 (95% CI : 0-488,000)	6,480 (95% CI : 0-66,600)	2,590 (95% CI : 0-26,600)
